# Supplementary material for: Dobinin K Displays Antiplasmodial Activity through Disruption of Plasmodium falciparum Mitochondria and Generation of Reactive Oxygen Species
Source: Molecules. 2024 Oct 8;29(19):4759. doi: 10.3390/molecules29194759 (PMC11477712; doi:10.3390/molecules29194759)
Supplement: Supplementary file 1 [file molecules-29-04759-s001.zip]

Archive with 1 entries (1 files):
- molecules-3171789-supplementary.xlsx
