# Supplementary material for: Dobinin K Displays Antiplasmodial Activity through Disruption of Plasmodium falciparum Mitochondria and Generation of Reactive Oxygen Species
Source: Molecules. 2024 Oct 8;29(19):4759. doi: 10.3390/molecules29194759 (PMC11477712; doi:10.3390/molecules29194759)
Supplement: Supplementary file 1 [file molecules-29-04759-s001.zip › molecules-3171789-supplementary.xlsx]

## Sheet: Sheet1
		ART	CQ	ATQ	Dobinin K
	Concentration	15nM	63nM	15nM	90μM	80μM	70μM
	inhibition（%）	87.28±4.44	88.4±4.59	86.32±2.5	91.11±2.42	61.53±2.06	33.96±1.48
